# Supplementary material for: Ethoflow: Computer Vision and Artificial Intelligence-Based Software for Automatic Behavior Analysis
Source: Sensors (Basel). 2021 May 7;21(9):3237. doi: 10.3390/s21093237 (PMC8124799; doi:10.3390/s21093237)
Supplement: Supplementary file 1 [file sensors-21-03237-s001.zip]

Archive with 1 entries (1 files):
- sensors-1194717-supplementary.pdf
